# Supplementary material for: A 454 Survey Reveals the Community Composition and Core Microbiome of the Common Bed Bug (Cimex lectularius) across an Urban Landscape
Source: PLoS One. 2013 Apr 9;8(4):e61465. doi: 10.1371/journal.pone.0061465 (PMC3621965; doi:10.1371/journal.pone.0061465)
Supplement: Table S2 — The abundance of all OTUs within the Cimex populations. (XLSX) [file pone.0061465.s003.xlsx]

## Sheet: Sheet1
Phylum	Genus (OTU ID)	Population 2	Population 3	Population 4	Population 5	Population 6	Population 7	Population 8	Population 9
Acidobacteria(100)		0	0	0	1	8	10	5	6
	Acidobacterium(100)	0	0	0	0	0	1	0	1
	Otu245	0	0	0	0	0	1	0	1
	Candidatus_Koribacter(100)	0	0	0	0	0	0	2	0
	Otu283	0	0	0	0	0	0	2	0
	unclassified(100)	0	0	0	1	2	3	0	4
	Otu145	0	0	0	1	0	0	0	1
	Otu167	0	0	0	0	2	0	0	1
	Otu224	0	0	0	0	0	1	0	0
	Otu225	0	0	0	0	0	2	0	1
	Otu323	0	0	0	0	0	0	0	1
	uncultured(100)	0	0	0	0	6	6	3	1
	Otu160	0	0	0	0	2	0	0	0
	Otu166	0	0	0	0	1	0	0	0
	Otu180	0	0	0	0	1	0	0	0
	Otu182	0	0	0	0	2	2	1	1
	Otu203	0	0	0	0	0	2	0	0
	Otu240	0	0	0	0	0	1	0	0
	Otu248	0	0	0	0	0	1	0	0
	Otu291	0	0	0	0	0	0	1	0
	Otu293	0	0	0	0	0	0	1	0
Actinobacteria(100)		19	18	46	40	25	189	55	81
	Acidimicrobineae(100)	0	1	1	0	2	2	1	2
	Otu062	0	1	0	0	0	0	0	0
	Otu087	0	0	1	0	0	0	0	1
	Otu184	0	0	0	0	1	0	0	0
	Otu186	0	0	0	0	1	0	0	0
	Otu228	0	0	0	0	0	2	0	0
	Otu307	0	0	0	0	0	0	1	0
	Otu347	0	0	0	0	0	0	0	1
	Actinomycineae(100)	0	0	0	0	0	0	0	1
	Otu321	0	0	0	0	0	0	0	1
	Conexibacteraceae(100)	0	1	1	0	0	1	0	2
	Otu067	0	1	0	0	0	0	0	0
	Otu100	0	0	1	0	0	0	0	0
	Otu222	0	0	0	0	0	1	0	0
	Otu353	0	0	0	0	0	0	0	2
	Corynebacterineae(100)	7	4	11	2	3	11	4	15
	Otu008	3	3	4	2	1	7	3	6
	Otu021	1	0	0	0	0	0	1	1
	Otu024	3	1	0	0	0	0	0	3
	Otu081	0	0	2	0	2	2	0	2
	Otu083	0	0	4	0	0	0	0	0
	Otu105	0	0	1	0	0	0	0	0
	Otu239	0	0	0	0	0	1	0	3
	Otu265	0	0	0	0	0	1	0	0
	Frankineae(100)	1	1	0	23	6	79	10	12
	Otu029	1	1	0	23	6	78	6	11
	Otu223	0	0	0	0	0	1	0	0
	Otu296	0	0	0	0	0	0	4	0
	Otu324	0	0	0	0	0	0	0	1
	Kineosporiineae(100)	0	1	0	0	0	4	3	0
	Otu075	0	1	0	0	0	0	0	0
	Otu251	0	0	0	0	0	4	2	0
	Otu279	0	0	0	0	0	0	1	0
	Micrococcineae(100)	1	8	8	4	5	26	4	14
	Otu036	1	0	0	0	0	0	0	0
	Otu048	0	2	2	0	0	0	2	0
	Otu054	0	4	0	2	1	4	0	5
	Otu060	0	1	0	0	0	5	0	0
	Otu070	0	1	0	0	1	8	1	1
	Otu099	0	0	3	0	0	0	0	0
	Otu125	0	0	1	1	0	0	0	2
	Otu128	0	0	1	0	0	0	0	0
	Otu129	0	0	1	0	0	0	0	1
	Otu153	0	0	0	1	1	0	0	1
	Otu162	0	0	0	0	2	0	0	0
	Otu206	0	0	0	0	0	1	0	0
	Otu215	0	0	0	0	0	4	1	3
	Otu261	0	0	0	0	0	4	0	0
	Otu336	0	0	0	0	0	0	0	1
	Propionibacterineae(100)	5	2	16	7	5	37	21	15
	Otu004	4	2	7	4	2	23	8	8
	Otu037	1	0	1	0	0	1	0	0
	Otu098	0	0	2	2	0	10	12	4
	Otu108	0	0	2	0	0	0	0	3
	Otu116	0	0	1	0	0	0	0	0
	Otu127	0	0	2	0	0	0	0	0
	Otu131	0	0	1	0	0	0	0	0
	Otu155	0	0	0	1	0	2	0	0
	Otu164	0	0	0	0	1	0	0	0
	Otu188	0	0	0	0	1	0	0	0
	Otu197	0	0	0	0	1	1	0	0
	Otu303	0	0	0	0	0	0	1	0
	Pseudonocardineae(100)	1	0	0	1	1	0	0	2
	Otu041	1	0	0	0	0	0	0	0
	Otu149	0	0	0	1	0	0	0	0
	Otu174	0	0	0	0	1	0	0	2
	Solirubrobacteriaceae(100)	0	0	0	0	2	3	0	0
	Otu178	0	0	0	0	1	0	0	0
	Otu181	0	0	0	0	1	0	0	0
	Otu252	0	0	0	0	0	3	0	0
	Streptomycineae(100)	1	0	3	3	1	20	6	12
	Otu031	1	0	3	3	1	13	5	12
	Otu198	0	0	0	0	0	7	1	0
	Streptosporangineae(100)	3	0	1	0	0	0	4	2
	Otu025	3	0	0	0	0	0	0	1
	Otu104	0	0	1	0	0	0	3	0
	Otu276	0	0	0	0	0	0	1	1
	unclassified(100)	0	0	5	0	0	6	2	4
	Otu093	0	0	3	0	0	0	0	0
	Otu112	0	0	1	0	0	0	0	0
	Otu139	0	0	1	0	0	0	0	0
	Otu199	0	0	0	0	0	4	0	0
	Otu241	0	0	0	0	0	1	0	0
	Otu259	0	0	0	0	0	1	0	0
	Otu278	0	0	0	0	0	0	1	0
	Otu294	0	0	0	0	0	0	1	0
	Otu308	0	0	0	0	0	0	0	3
	Otu322	0	0	0	0	0	0	0	1
Bacteroidetes(100)		18	15	47	7	21	32	22	51
	Algoriphagus(100)	0	0	0	0	0	0	1	0
	Otu280	0	0	0	0	0	0	1	0
	Chitinophaga(100)	2	1	9	1	3	1	0	1
	Otu027	2	0	0	0	0	0	0	0
	Otu061	0	1	9	1	1	1	0	0
	Otu161	0	0	0	0	2	0	0	0
	Otu344	0	0	0	0	0	0	0	1
	Chryseobacterium(100)	0	2	2	0	0	0	1	9
	Otu049	0	2	0	0	0	0	0	3
	Otu103	0	0	1	0	0	0	1	0
	Otu135	0	0	1	0	0	0	0	6
	Cloacibacterium(100)	11	3	5	2	3	5	2	3
	Otu010	11	3	5	2	3	5	2	3
	Dyadobacter(100)	0	0	0	0	0	2	3	0
	Otu227	0	0	0	0	0	2	3	0
	Flavisolibacter(100)	0	1	0	1	1	0	1	1
	Otu057	0	1	0	0	0	0	0	0
	Otu152	0	0	0	1	0	0	1	1
	Otu172	0	0	0	0	1	0	0	0
	Flavobacterium(100)	0	0	2	2	0	0	3	5
	Otu110	0	0	2	0	0	0	1	3
	Otu147	0	0	0	1	0	0	0	0
	Otu150	0	0	0	1	0	0	0	0
	Otu299	0	0	0	0	0	0	2	0
	Otu326	0	0	0	0	0	0	0	2
	Flectobacillus(100)	0	0	0	0	0	1	0	1
	Otu254	0	0	0	0	0	1	0	1
	Flexibacter(100)	0	0	0	0	0	2	0	1
	Otu267	0	0	0	0	0	2	0	0
	Otu334	0	0	0	0	0	0	0	1
	Fulvivirga(100)	0	0	0	0	0	1	0	0
	Otu209	0	0	0	0	0	1	0	0
	Hymenobacter(100)	0	1	4	0	1	7	1	6
	Otu045	0	1	0	0	0	0	0	0
	Otu126	0	0	4	0	0	0	0	0
	Otu193	0	0	0	0	1	0	1	0
	Otu232	0	0	0	0	0	1	0	5
	Otu253	0	0	0	0	0	4	0	1
	Otu262	0	0	0	0	0	2	0	0
	Larkinella(100)	0	0	0	0	0	0	0	1
	Otu348	0	0	0	0	0	0	0	1
	Lewinella(100)	0	3	1	0	1	1	0	1
	Otu058	0	3	1	0	1	1	0	1
	Niastella(100)	0	0	0	0	0	1	0	0
	Otu218	0	0	0	0	0	1	0	0
	Pontibacter(100)	2	0	0	0	0	0	0	0
	Otu035	2	0	0	0	0	0	0	0
	Sphingobacteriaceae(100)	0	2	10	0	9	5	2	7
	Otu055	0	1	2	0	0	0	0	3
	Otu063	0	1	0	0	0	0	0	0
	Otu084	0	0	4	0	1	0	0	0
	Otu086	0	0	1	0	0	0	0	0
	Otu088	0	0	1	0	0	0	0	0
	Otu096	0	0	1	0	2	2	0	0
	Otu121	0	0	1	0	0	0	0	1
	Otu191	0	0	0	0	6	0	0	0
	Otu231	0	0	0	0	0	1	0	1
	Otu263	0	0	0	0	0	2	0	0
	Otu292	0	0	0	0	0	0	1	0
	Otu300	0	0	0	0	0	0	1	0
	Otu327	0	0	0	0	0	0	0	2
	Spirosoma(100)	1	0	3	1	0	0	3	6
	Otu013	1	0	3	0	0	0	0	0
	Otu157	0	0	0	1	0	0	0	0
	Otu297	0	0	0	0	0	0	3	0
	Otu350	0	0	0	0	0	0	0	6
	unclassified	0	0	0	0	1	1	0	0
	Otu189	0	0	0	0	1	1	0	0
	unclassified(100)	0	0	0	0	0	0	3	0
	Otu273	0	0	0	0	0	0	3	0
	uncultured(100)	0	2	7	0	0	3	1	6
	Otu047	0	1	4	0	0	2	0	2
	Otu052	0	1	1	0	0	0	0	0
	Otu117	0	0	1	0	0	0	0	0
	Otu120	0	0	1	0	0	0	0	0
	Otu236	0	0	0	0	0	1	0	0
	Otu302	0	0	0	0	0	0	1	0
	Otu329	0	0	0	0	0	0	0	1
	Otu354	0	0	0	0	0	0	0	3
	uncultured(90)	0	0	4	0	0	2	1	3
	Otu107	0	0	4	0	0	2	1	3
	Wautersiella(100)	2	0	0	0	2	0	0	0
	Otu006	2	0	0	0	2	0	0	0
Candidate_division_OP10(100)		0	0	1	0	0	3	2	0
	unclassified(100)	0	0	1	0	0	3	2	0
	Otu136	0	0	1	0	0	0	0	0
	Otu238	0	0	0	0	0	2	0	0
	Otu271	0	0	0	0	0	1	0	0
	Otu275	0	0	0	0	0	0	2	0
Candidate_division_TM7(100)		0	0	0	0	0	3	0	4
	unclassified(100)	0	0	0	0	0	3	0	4
	Otu221	0	0	0	0	0	1	0	0
	Otu234	0	0	0	0	0	1	0	0
	Otu260	0	0	0	0	0	1	0	0
	Otu311	0	0	0	0	0	0	0	4
Candidate_division_WS3(100)		0	0	0	0	0	2	2	2
	unclassified(100)	0	0	0	0	0	2	2	2
	Otu210	0	0	0	0	0	2	0	0
	Otu284	0	0	0	0	0	0	2	0
	Otu316	0	0	0	0	0	0	0	1
	Otu317	0	0	0	0	0	0	0	1
Chlamydiae(100)		0	0	0	0	0	0	0	1
	Simkania(100)	0	0	0	0	0	0	0	1
	Otu341	0	0	0	0	0	0	0	1
Chlorobi(100)		0	0	0	0	2	0	0	0
	unclassified(100)	0	0	0	0	2	0	0	0
	Otu169	0	0	0	0	1	0	0	0
	Otu176	0	0	0	0	1	0	0	0
Chloroflexi(100)		0	0	1	2	2	4	3	2
	unclassified(100)	0	0	1	2	2	4	3	2
	Otu137	0	0	1	0	0	0	0	0
	Otu156	0	0	0	2	0	0	0	0
	Otu173	0	0	0	0	1	0	0	0
	Otu177	0	0	0	0	1	0	0	0
	Otu200	0	0	0	0	0	3	0	0
	Otu258	0	0	0	0	0	1	0	0
	Otu274	0	0	0	0	0	0	3	0
	Otu330	0	0	0	0	0	0	0	1
	Otu356	0	0	0	0	0	0	0	1
Deinococcus-Thermus(100)		0	0	0	0	0	0	1	0
	unclassified(100)	0	0	0	0	0	0	1	0
	Otu306	0	0	0	0	0	0	1	0
Firmicutes(100)		9	12	5	2	1	19	11	18
	Anaerococcus(100)	0	0	0	0	0	1	0	1
	Otu249	0	0	0	0	0	1	0	0
	Otu333	0	0	0	0	0	0	0	1
	Bacillus(100)	1	0	1	0	0	0	2	0
	Otu018	1	0	1	0	0	0	1	0
	Otu288	0	0	0	0	0	0	1	0
	Brochothrix(100)	0	0	0	0	0	1	0	0
	Otu207	0	0	0	0	0	1	0	0
	Caldalkalibacillus(100)	0	0	0	0	0	0	0	1
	Otu309	0	0	0	0	0	0	0	1
	Catenibacterium(100)	0	0	0	0	0	0	0	1
	Otu343	0	0	0	0	0	0	0	1
	Dialister(100)	3	0	0	0	0	0	0	0
	Otu012	3	0	0	0	0	0	0	0
	Enterococcus(100)	0	1	0	0	0	0	0	0
	Otu071	0	1	0	0	0	0	0	0
	Exiguobacterium(100)	0	0	1	0	0	0	0	0
	Otu092	0	0	1	0	0	0	0	0
	Gemella(100)	0	0	0	0	0	1	0	3
	Otu247	0	0	0	0	0	1	0	3
	Granulicatella(100)	0	1	0	0	0	1	0	0
	Otu068	0	1	0	0	0	1	0	0
	Heliorestis(100)	0	0	1	0	0	0	0	0
	Otu122	0	0	1	0	0	0	0	0
	Incertae_Sedis(100)	1	1	0	1	1	3	1	4
	Otu034	1	0	0	0	0	0	0	0
	Otu050	0	1	0	1	0	3	1	4
	Otu183	0	0	0	0	1	0	0	0
	Lactobacillus(100)	0	0	0	0	0	0	3	0
	Otu298	0	0	0	0	0	0	2	0
	Otu301	0	0	0	0	0	0	1	0
	Lactococcus(100)	0	2	0	0	0	0	0	0
	Otu044	0	2	0	0	0	0	0	0
	Leuconostoc(100)	1	0	0	0	0	0	0	0
	Otu033	1	0	0	0	0	0	0	0
	Paenibacillus(100)	0	0	0	0	0	1	0	1
	Otu244	0	0	0	0	0	1	0	1
	Papillibacter(100)	0	0	0	0	0	0	0	1
	Otu314	0	0	0	0	0	0	0	1
	Peptoniphilus(100)	0	0	0	0	0	0	1	1
	Otu281	0	0	0	0	0	0	1	1
	Roseburia(100)	0	2	0	0	0	0	0	0
	Otu065	0	2	0	0	0	0	0	0
	Salirhabdus(100)	0	0	0	0	0	0	1	0
	Otu277	0	0	0	0	0	0	1	0
	Staphylococcus(100)	3	0	0	0	0	6	3	2
	Otu003	3	0	0	0	0	6	3	2
	Streptococcus(100)	0	5	2	1	0	4	0	3
	Otu056	0	3	2	1	0	4	0	2
	Otu066	0	2	0	0	0	0	0	1
	Thermoanaerobacteraceae(100)	0	0	0	0	0	1	0	0
	Otu270	0	0	0	0	0	1	0	0
Gemmatimonadetes(100)		1	2	0	6	2	5	1	6
	Gemmatimonas(100)	0	2	0	0	1	2	1	5
	Otu051	0	1	0	0	0	0	0	0
	Otu069	0	1	0	0	0	0	0	0
	Otu175	0	0	0	0	1	0	0	0
	Otu217	0	0	0	0	0	1	0	0
	Otu220	0	0	0	0	0	1	0	0
	Otu289	0	0	0	0	0	0	1	0
	Otu346	0	0	0	0	0	0	0	1
	Otu351	0	0	0	0	0	0	0	4
	uncultured(100)	1	0	0	6	1	3	0	1
	Otu038	1	0	0	0	0	0	0	0
	Otu142	0	0	0	6	1	3	0	1
Nitrospirae(100)		0	0	0	0	0	1	0	0
	Nitrospira(100)	0	0	0	0	0	1	0	0
	Otu243	0	0	0	0	0	1	0	0
Proteobacteria(100)		3005	6914	5495	4309	2055	8802	9672	12993
	Acidisphaera(100)	0	0	2	0	0	0	0	0
	Otu124	0	0	2	0	0	0	0	0
	Acinetobacter(100)	3	2	3	4	2	3	5	5
	Otu009	1	2	1	4	1	1	1	3
	Otu017	2	0	2	0	1	2	4	2
	Arenimonas(100)	0	0	0	0	0	0	0	4
	Otu325	0	0	0	0	0	0	0	4
	Asticcacaulis(100)	0	0	1	0	2	1	0	0
	Otu123	0	0	1	0	2	1	0	0
	Aurantimonas(100)	0	0	0	0	0	1	0	0
	Otu264	0	0	0	0	0	1	0	0
	Aurantimonas(80)	0	1	2	0	0	5	0	2
	Otu064	0	1	2	0	0	5	0	2
	Bdellovibrio(100)	1	0	4	1	0	0	1	0
	Otu016	1	0	0	0	0	0	0	0
	Otu106	0	0	4	0	0	0	0	0
	Otu148	0	0	0	1	0	0	0	0
	Otu282	0	0	0	0	0	0	1	0
	Beijerinckia(100)	0	0	0	0	0	0	0	1
	Otu331	0	0	0	0	0	0	0	1
	Blastochloris(100)	0	0	0	0	0	0	0	1
	Otu355	0	0	0	0	0	0	0	1
	Bordetella(100)	0	0	0	0	0	0	0	3
	Otu318	0	0	0	0	0	0	0	3
	Brevundimonas(100)	0	0	1	1	0	3	0	5
	Otu101	0	0	1	1	0	2	0	5
	Otu211	0	0	0	0	0	1	0	0
	Castellaniella(100)	0	0	7	0	1	1	0	4
	Otu079	0	0	7	0	1	1	0	4
	Caulobacter(100)	0	0	0	0	0	1	0	0
	Otu216	0	0	0	0	0	1	0	0
	Comamonas(100)	0	0	0	0	0	0	0	2
	Otu335	0	0	0	0	0	0	0	2
	Denitratisoma(100)	0	0	0	1	0	0	0	0
	Otu144	0	0	0	1	0	0	0	0
	Devosia(100)	0	0	3	0	1	0	0	5
	Otu082	0	0	2	0	1	0	0	3
	Otu141	0	0	1	0	0	0	0	2
	Dokdonella(100)	0	0	1	0	0	1	0	0
	Otu118	0	0	1	0	0	1	0	0
	Enhydrobacter(100)	1	0	0	0	0	0	0	1
	Otu022	1	0	0	0	0	0	0	1
	Enteric_Bacteria_cluster(100)	1194	4234	1693	474	1242	3119	1452	4775
	Otu002	1185	4233	1688	463	1234	3087	1443	4752
	Otu011	7	1	3	11	3	28	8	18
	Otu028	2	0	2	0	5	4	1	4
	Otu342	0	0	0	0	0	0	0	1
	Fulvimonas(100)	1	0	0	0	0	0	0	0
	Otu007	1	0	0	0	0	0	0	0
	GKS98(100)	0	0	2	0	0	3	0	1
	Otu113	0	0	2	0	0	3	0	1
	Haemophilus(100)	0	0	0	0	0	0	0	1
	Otu312	0	0	0	0	0	0	0	1
	Haliangiaceae(100)	0	3	0	0	0	0	0	0
	Otu043	0	3	0	0	0	0	0	0
	Hirschia(100)	1	0	0	0	0	0	0	0
	Otu040	1	0	0	0	0	0	0	0
	Hyphomicrobium(100)	0	0	1	0	0	0	0	0
	Otu140	0	0	1	0	0	0	0	0
	Inquilinus(100)	0	0	0	0	0	1	0	0
	Otu204	0	0	0	0	0	1	0	0
	Limnobacter(84)	1	0	0	1	1	1	2	0
	Otu039	1	0	0	1	1	1	2	0
	Luteimonas(80)	0	0	1	0	0	0	3	1
	Otu091	0	0	1	0	0	0	3	1
	Lysobacter(100)	0	0	0	0	0	1	1	0
	Otu214	0	0	0	0	0	1	1	0
	Massilia(100)	0	0	0	1	0	1	2	1
	Otu151	0	0	0	1	0	1	2	1
	Mesorhizobium(100)	0	1	2	0	0	1	1	0
	Otu074	0	1	0	0	0	1	1	0
	Otu119	0	0	2	0	0	0	0	0
	Methylobacterium(100)	4	5	6	3	3	20	6	18
	Otu015	4	4	4	3	2	16	6	13
	Otu076	0	1	0	0	1	0	0	0
	Otu109	0	0	2	0	0	4	0	1
	Otu352	0	0	0	0	0	0	0	3
	Otu357	0	0	0	0	0	0	0	1
	Methylophilus(100)	0	0	0	0	0	1	0	0
	Otu268	0	0	0	0	0	1	0	0
	Neisseria(100)	0	1	0	0	1	0	0	0
	Otu059	0	1	0	0	1	0	0	0
	Nitrobacter(67)	0	0	0	0	1	1	1	0
	Otu195	0	0	0	0	1	1	1	0
	Novosphingobium(100)	0	1	0	0	0	0	0	0
	Otu077	0	1	0	0	0	0	0	0
	Paracoccus(84)	0	0	1	0	0	4	1	0
	Otu089	0	0	1	0	0	4	1	0
	Perlucidibaca(100)	0	0	0	0	0	0	0	1
	Otu358	0	0	0	0	0	0	0	1
	Phaselicystidaceae(100)	0	0	0	0	2	0	0	0
	Otu158	0	0	0	0	2	0	0	0
	Phenylobacterium(100)	0	0	1	0	1	0	0	0
	Otu094	0	0	1	0	1	0	0	0
	Polaromonas(67)	0	0	0	0	3	2	2	2
	Otu159	0	0	0	0	3	2	2	2
	Polyangiaceae(100)	0	0	0	0	1	0	0	0
	Otu187	0	0	0	0	1	0	0	0
	Pseudomonas(100)	0	0	1	8	4	16	13	53
	Otu085	0	0	1	8	4	14	10	51
	Otu226	0	0	0	0	0	2	3	2
	Psychrobacter(100)	1	0	0	0	0	0	0	0
	Otu014	1	0	0	0	0	0	0	0
	Rhizobium(100)	0	0	0	0	0	0	0	1
	Otu328	0	0	0	0	0	0	0	1
	Rhodanobacter(100)	0	0	3	1	0	6	2	0
	Otu111	0	0	3	1	0	6	2	0
	Rhodanobacter(95)	0	0	12	1	6	10	2	3
	Otu080	0	0	12	1	6	10	2	3
	Rhodobium(100)	0	0	0	0	0	0	1	0
	Otu290	0	0	0	0	0	0	1	0
	Roseomonas(100)	0	0	0	0	4	0	2	0
	Otu192	0	0	0	0	4	0	1	0
	Otu305	0	0	0	0	0	0	1	0
	Rubrivivax(100)	0	0	0	0	0	2	1	0
	Otu212	0	0	0	0	0	2	1	0
	Shewanella(100)	0	0	0	0	0	2	0	0
	Otu229	0	0	0	0	0	2	0	0
	Sphingobium(100)	2	0	0	0	0	2	1	2
	Otu019	2	0	0	0	0	2	1	2
	Sphingomonas(100)	3	10	17	2	7	22	7	24
	Otu023	3	8	13	2	5	19	7	15
	Otu072	0	1	0	0	1	0	0	1
	Otu073	0	1	0	0	0	0	0	6
	Otu095	0	0	1	0	0	0	0	0
	Otu102	0	0	1	0	0	0	0	2
	Otu114	0	0	2	0	0	0	0	0
	Otu196	0	0	0	0	1	2	0	0
	Otu255	0	0	0	0	0	1	0	0
	Stappia(100)	0	0	0	0	0	1	0	0
	Otu246	0	0	0	0	0	1	0	0
	Stenotrophomonas(100)	0	0	0	1	9	0	2	1
	Otu146	0	0	0	1	0	0	1	0
	Otu190	0	0	0	0	9	0	1	1
	Steroidobacter(100)	0	0	0	0	0	1	0	0
	Otu242	0	0	0	0	0	1	0	0
	unclassified	1	0	0	1	0	3	0	1
	Otu030	1	0	0	0	0	1	0	0
	Otu154	0	0	0	1	0	1	0	0
	Otu250	0	0	0	0	0	1	0	1
	unclassified(100)	3	3	7	0	4	10	5	6
	Otu005	2	0	0	0	0	0	0	0
	Otu020	1	0	0	0	0	0	0	0
	Otu042	0	3	0	0	0	0	0	0
	Otu078	0	0	3	0	0	0	2	0
	Otu097	0	0	3	0	0	0	0	0
	Otu133	0	0	1	0	0	0	0	0
	Otu165	0	0	0	0	1	0	0	0
	Otu171	0	0	0	0	1	0	0	0
	Otu179	0	0	0	0	1	1	0	0
	Otu194	0	0	0	0	1	0	0	0
	Otu201	0	0	0	0	0	2	0	0
	Otu233	0	0	0	0	0	2	0	0
	Otu235	0	0	0	0	0	1	0	0
	Otu256	0	0	0	0	0	1	0	0
	Otu266	0	0	0	0	0	2	0	0
	Otu272	0	0	0	0	0	1	0	0
	Otu285	0	0	0	0	0	0	2	0
	Otu304	0	0	0	0	0	0	1	1
	Otu310	0	0	0	0	0	0	0	1
	Otu319	0	0	0	0	0	0	0	2
	Otu337	0	0	0	0	0	0	0	1
	Otu359	0	0	0	0	0	0	0	1
	unclassified(81)	2	96	0	3	2	12	4	2
	Otu026	2	96	0	3	2	12	4	2
	uncultured(100)	1	0	5	2	1	16	4	8
	Otu032	1	0	0	0	0	0	0	0
	Otu090	0	0	1	0	0	4	0	0
	Otu115	0	0	1	0	0	0	0	0
	Otu132	0	0	1	0	0	0	0	0
	Otu134	0	0	1	0	0	0	0	0
	Otu138	0	0	1	0	0	0	0	0
	Otu143	0	0	0	2	0	4	1	1
	Otu185	0	0	0	0	1	0	0	0
	Otu202	0	0	0	0	0	2	0	0
	Otu213	0	0	0	0	0	2	1	0
	Otu230	0	0	0	0	0	2	0	0
	Otu237	0	0	0	0	0	1	0	0
	Otu269	0	0	0	0	0	1	0	2
	Otu287	0	0	0	0	0	0	1	0
	Otu295	0	0	0	0	0	0	1	0
	Otu315	0	0	0	0	0	0	0	1
	Otu332	0	0	0	0	0	0	0	1
	Otu338	0	0	0	0	0	0	0	1
	Otu339	0	0	0	0	0	0	0	1
	Otu345	0	0	0	0	0	0	0	1
	Variovorax(61)	0	1	0	0	1	2	0	1
	Otu046	0	1	0	0	1	2	0	1
	Wolbachia(100)	1786	2556	3719	3804	756	5526	8151	8058
	Otu001	1786	2556	3719	3804	756	5525	8151	8057
	Otu208	0	0	0	0	0	1	0	0
	Otu313	0	0	0	0	0	0	0	1
Spirochaetes(100)		0	0	0	0	1	0	0	0
	Brevinema(100)	0	0	0	0	1	0	0	0
	Otu168	0	0	0	0	1	0	0	0
Verrucomicrobia(100)		0	1	1	0	3	5	1	3
	unclassified(100)	0	1	1	0	3	5	1	3
	Otu053	0	1	0	0	0	0	0	0
	Otu130	0	0	1	0	0	0	0	0
	Otu163	0	0	0	0	2	0	0	0
	Otu170	0	0	0	0	1	2	0	0
	Otu205	0	0	0	0	0	1	0	0
	Otu219	0	0	0	0	0	1	0	0
	Otu257	0	0	0	0	0	1	0	0
	Otu286	0	0	0	0	0	0	1	0
	Otu320	0	0	0	0	0	0	0	1
	Otu340	0	0	0	0	0	0	0	1
	Otu349	0	0	0	0	0	0	0	1
Grand Total		3052	6962	5596	4367	2120	9075	9775	13167
