# Supplementary material for: A 454 Survey Reveals the Community Composition and Core Microbiome of the Common Bed Bug (Cimex lectularius) across an Urban Landscape
Source: PLoS One. 2013 Apr 9;8(4):e61465. doi: 10.1371/journal.pone.0061465 (PMC3621965; doi:10.1371/journal.pone.0061465)
Supplement: Table S4 — The coverage, number of observed OTUs, and the Inverse Simpson, Shannon Evenness, and the non-parametric Shannon diversity index. (XLSX) [file pone.0061465.s005.xlsx]

## Sheet: Sheet1
Individual	location	Number of Sequences	Good's Coverage	sobs	Inverse Simpson	Inv Simpson LCI	Inv Simpson HCI	Shannon Evenness	Non-Parametric Shannon
2_1	loc2	1000	0.997	9	1.62815	1.55798	1.70494	0.288514	0.654899
2_3	loc2	1000	0.985	27	2.17191	2.11867	2.22789	0.289975	1.03407
3_1	loc3	1000	0.991	14	2.01001	1.94875	2.07525	0.310228	0.857835
3_3	loc3	1000	0.99	14	2.11805	2.05789	2.18183	0.329977	0.914503
3_4	loc3	1000	0.989	16	2.09513	2.04015	2.15315	0.31048	0.910792
3_6	loc3	1000	0.993	10	1.40697	1.34544	1.4744	0.238325	0.58016
4_3	loc4	1000	0.989	14	1.5877	1.51794	1.66418	0.23962	0.68287
4_4	loc4	1000	0.99	21	2.12603	2.0762	2.17831	0.295939	0.955965
4_6	loc4	1000	0.971	38	2.13228	2.04963	2.22188	0.282769	1.15427
5_1	loc5	1000	0.981	29	1.38583	1.32296	1.45496	0.198119	0.76179
5_2	loc5	1000	0.996	8	1.31545	1.26265	1.37285	0.220175	0.478146
6_4	loc6	1000	0.964	52	2.32088	2.2416	2.40598	0.297797	1.34004
7_1	loc7	1000	0.964	49	2.23654	2.13406	2.34936	0.303261	1.33435
7_2	loc7	1000	0.976	34	1.9991	1.91447	2.09155	0.270625	1.06558
7_3	loc7	1000	0.991	16	2.04858	1.9974	2.10246	0.298755	0.872938
7_4	loc7	1000	0.986	27	1.93946	1.84839	2.03997	0.288871	1.01949
7_6	loc7	1000	0.989	23	1.91687	1.83378	2.00784	0.281349	0.941642
8_1	loc8	1000	0.99	15	1.41985	1.35823	1.48732	0.206456	0.609824
8_2	loc8	1000	0.996	7	1.27282	1.22454	1.32505	0.206664	0.4226
8_5	loc8	1000	0.985	21	1.40583	1.34324	1.47454	0.200233	0.679544
9_1	loc9	1000	0.991	13	1.85143	1.78259	1.9258	0.287432	0.777819
9_2	loc9	1000	0.991	14	2.0254	1.97902	2.07401	0.300146	0.835185
9_3	loc9	1000	0.983	27	2.10488	2.03632	2.17821	0.286009	1.02378
9_4	loc9	1000	0.969	41	1.68839	1.60275	1.7837	0.239371	1.03051
9_6	loc9	1000	0.981	25	1.73538	1.65486	1.82414	0.246773	0.879423
